# Supplementary material for: Development of a Multi-Enzymatic Biocatalytic System through Immobilization on High Quality Few-Layer bio-Graphene
Source: Nanomaterials (Basel). 2022 Dec 26;13(1):127. doi: 10.3390/nano13010127 (PMC9824680; doi:10.3390/nano13010127)
Supplement: Supplementary file 1 [file nanomaterials-13-00127-s001.zip]

Archive with 1 entries (1 files):
- nanomaterials-2116046-supplementary.pdf
